# Supplementary material for: Single-cell light-sheet fluorescence 3D images of tumour-stroma spheroid multicultures
Source: Sci Data. 2025 Mar 24;12:492. doi: 10.1038/s41597-025-04832-0 (PMC11933373; doi:10.1038/s41597-025-04832-0)
Supplement: Supplementary file 2 — Supplementary Table 1. [file 41597_2025_4832_MOESM2_ESM.xlsx]

## Sheet: Tabelle1
Time point	Multiculture spheroids	Diameter	Perimeter	Area	Volume	Circularity	Sphericity
		[µm]	[µm]	[µm2]	[µm3]	[-]	[-]
24 h	T-47D	203	818	32488	4076134	0.88	0.78
	(A) - 1
	T-47D	209	899	34382	4080349	0.80	0.73
	(A) - 2
	T-47D	163	651	20960	2118413	0.87	0.79
	(A) - 3
	T-47D	137	496	14672	1202836	0.90	0.87
	(A) - 4
	T-47D	157	703	19377	1395982	0.80	0.70
	(A) - 5
48 h	T-47D	157	732	19406	1899982	0.77	0.67
	(A) - 1
	T-47D	165	738	21392	1952082	0.80	0.70
	(A) - 2
	T-47D	170	731	22683	2161393	0.76	0.73
	(A) - 3
	T-47D	154	662	18665	1187018	0.80	0.73
	(A) - 4
	T-47D	162	810	20674	1468423	0.68	0.63
	(A) - 5
96 h	T-47D	178	653	24937	2846796	0.90	0.86
	(A) - 1
	T-47D	156	669	19122	1783279	0.82	0.73
	(A) - 2
	T-47D	160	671	20222	1750243	0.80	0.75
	(A) - 3
	T-47D	176	780	24279	2614962	0.75	0.71
	(A) - 4
	T-47D	162	626	20648	2094731	0.86	0.81
	(A) - 5
24 h	dox-T-47D	214	957	36128	4802976	0.74	0.70
	(A+) - 1
	dox-T-47D	140	636	15343	882442	0.71	0.69
	(A+) - 2
	dox-T-47D	159	739	19896	1343172	0.75	0.68
	(A+) - 3
	dox-T-47D	173	754	23483	1649777	0.78	0.72
	(A+) - 4
	dox-T-47D	186	989	27210	2053947	0.73	0.59
	(A+) - 5
48 h	dox-T-47D	171	714	23040	2005393	0.78	0.75
	(A+) - 1
	dox-T-47D	173	789	23386	2231138	0.72	0.69
	(A+) - 2
	dox-T-47D	191	810	28682	2868894	0.78	0.74
	(A+) - 3
	dox-T-47D	134	505	14067	1141381	0.86	0.83
	(A+) - 4
	dox-T-47D	138	546	14915	904326	0.81	0.79
	(A+) - 5
96 h	dox-T-47D	130	531	13362	826877	0.80	0.77
	(A+) - 1
	dox-T-47D	129	573	13083	794254	0.72	0.71
	(A+) - 2
	dox-T-47D	142	595	15770	866131	0.76	0.75
	(A+) - 3
	dox-T-47D	155	676	18943	1273322	0.71	0.72
	(A+) - 4
	dox-T-47D	150	646	17633	1413431	0.79	0.73
	(A+) - 5
24 h	A375	146	663	32488	1298396	0.75	0.69
	(B) - 1
	A375	171	949	34382	1476187	0.68	0.57
	(B) - 2
	A375	214	1016	20960	3403835	0.69	0.66
	(B) - 3
	A375	237	1087	14672	3792255	0.70	0.69
	(B) - 4
	A375	156	696	19377	1670126	0.80	0.70
	(B) - 5
48 h	A375	197	854	19406	3532515	0.81	0.72
	(B) - 1
	A375	201	795	21392	4004542	0.85	0.79
	(B) - 2
	A375	199	1000	22683	3061148	0.75	0.63
	(B) - 3
	A375	190	868	18665	2129702	0.71	0.69
	(B) - 4
	A375	149	618	20674	1445841	0.77	0.76
	(B) - 5
96 h	A375	161	651	24937	2007695	0.82	0.78
	(B) - 1
	A375	154	675	19122	1715323	0.73	0.72
	(B) - 2
	A375	168	738	20222	2242624	0.79	0.72
	(B) - 3
	A375	163	683	24279	1825009	0.82	0.75
	(B) - 4
	A375	160	697	20648	1870851	0.78	0.72
	(B) - 5
24 h	dox-A375	150	780	17646	967459	0.70	0.60
	(B+) - 1
	dox-A375	134	576	14011	949015	0.74	0.73
	(B+) - 2
	dox-A375	139	670	15281	1088965	0.72	0.65
	(B+) - 3
	dox-A375	148	747	17196	842097	0.70	0.62
	(B+) - 4
	dox-A375	163	866	20810	1177826	0.60	0.59
	(B+) - 5
48 h	dox-A375	151	610	18013	1659897	0.83	0.78
	(B+) - 1
	dox-A375	161	713	20342	1750511	0.75	0.71
	(B+) - 2
	dox-A375	119	543	11214	724359	0.71	0.69
	(B+) - 3
	dox-A375	148	737	17285	980163	0.69	0.63
	(B+) - 4
	dox-A375	148	790	17287	939060	0.65	0.59
	(B+) - 5
96 h	dox-A375	139	609	15251	1213003	0.77	0.72
	(B+) - 1
	dox-A375	164	726	21122	1963355	0.76	0.71
	(B+) - 2
	dox-A375	120	473	11361	900335	0.80	0.80
	(B+) - 3
	dox-A375	122	516	11677	701313	0.73	0.74
	(B+) - 4
	dox-A375	141	725	15607	937756	0.69	0.61
	(B+) - 5
24 h	MG-63	165	727	16846	1812681	0.75	0.71
	(C) - 1
	MG-63	193	1015	23053	2131792	0.69	0.60
	(C) - 2
	MG-63	223	1138	35934	2922189	0.75	0.62
	(C) - 3
	MG-63	154	616	44165	1706220	0.83	0.79
	(C) - 4
	MG-63	120	458	19088	796938	0.85	0.82
	(C) - 5
48 h	MG-63	163	631	30513	1835691	0.84	0.81
	(C) - 1
	MG-63	167	780	31636	1337503	0.81	0.67
	(C) - 2
	MG-63	173	753	31157	1537397	0.76	0.72
	(C) - 3
	MG-63	200	909	28442	2528327	0.73	0.69
	(C) - 4
	MG-63	187	761	17492	2707080	0.82	0.77
	(C) - 5
96 h	MG-63	174	745	20480	2431499	0.84	0.73
	(C) - 1
	MG-63	169	683	18613	2228099	0.83	0.78
	(C) - 2
	MG-63	193	843	22166	3065722	0.76	0.72
	(C) - 3
	MG-63	182	722	20772	2544327	0.81	0.79
	(C) - 4
	MG-63	171	656	20225	2345622	0.84	0.82
	(C) - 5
24 h	dox-MG-63	175	933	24165	2033597	0.79	0.59
	(C+) - 1
	dox-MG-63	143	632	16156	1305318	0.74	0.71
	(C+) - 2
	dox-MG-63	130	475	13329	939940	0.85	0.86
	(C+) - 3
	dox-MG-63	146	576	16664	1511462	0.85	0.79
	(C+) - 4
	dox-MG-63	137	540	14642	1251504	0.82	0.79
	(C+) - 5
48 h	dox-MG-63	141	519	15611	1310307	0.86	0.85
	(C+) - 1
	dox-MG-63	136	538	14501	1205614	0.81	0.79
	(C+) - 2
	dox-MG-63	153	657	18365	1443602	0.78	0.73
	(C+) - 3
	dox-MG-63	139	575	15073	1200423	0.83	0.76
	(C+) - 4
	dox-MG-63	148	626	17306	1417459	0.74	0.74
	(C+) - 5
96 h	dox-MG-63	162	670	20671	1743682	0.79	0.76
	(C+) - 1
	dox-MG-63	126	472	12414	956127	0.88	0.84
	(C+) - 2
	dox-MG-63	143	533	16015	1406143	0.89	0.84
	(C+) - 3
	dox-MG-63	135	518	14282	817208	0.87	0.82
	(C+) - 4
	dox-MG-63	133	588	13921	1181717	0.74	0.71
	(C+) - 5
